# Supplementary material for: Improving the Intrinsic Viscosity of Waste Polyester Fabrics via Controlled Micro-Glycolysis and Self-Polycondensation
Source: Polymers (Basel). 2026 Mar 17;18(6):727. doi: 10.3390/polym18060727 (PMC13030470; doi:10.3390/polym18060727)
Supplement: Supplementary file 1 [file polymers-18-00727-s001.zip]

Archive with 1 entries (1 files):
- polymers-4192140-supplementary.pdf
